# Supplementary material for: Activity patterns and interactions of rodents in an assemblage composed by native species and the introduced black rat: implications for pathogen transmission
Source: BMC Zool. 2022 Aug 26;7:48. doi: 10.1186/s40850-022-00152-7 (PMC9412813; doi:10.1186/s40850-022-00152-7)
Supplement: Supplementary file 1 — Additional file 1. [file 40850_2022_152_MOESM1_ESM.xlsx]

## Sheet: May19
Abrothrix spp.	Rattus rattus	Oligoryzomys longicaudatus
19:38	19:15	3:16
20:14	19:21	23:18
3:53	19:56	0:47
4:00	20:27	1:01
5:40	21:19	23:48
19:31	21:54	1:30
20:42	20:18	1:49
1:05	2:57	2:11
3:14	3:02	20:21
4:52	3:24	20:48
22:50	19:03	21:44
1:19	19:39	23:26
3:15	21:54	0:27
3:27	22:38	1:27
3:41	22:44	1:57
5:51	23:35	3:39
6:05	4:20	4:09
6:26	20:24	4:39
20:41	4:11	4:53
19:41	23:37	5:00
21:05	23:52	5:07
2:06	0:10	5:19
2:13	19:22	23:02
4:05	19:28	23:53
5:03	19:49	21:11
5:24	4:12	21:47
6:08	22:23	23:01
7:12	19:45	0:24
7:33	19:54	6:01
19:11	20:00	6:36
19:29	20:06	22:06
21:28	20:12	22:51
22:35	3:23	0:41
1:29	18:54	2:30
1:35	19:06	4:13
4:31	20:25	5:09
5:50	20:51	5:26
5:59	20:58	0:33
19:44	1:23	0:50
21:06	4:35	1:41
21:30	21:48	5:57
5:34	21:56	6:03
19:21	22:02	6:54
19:49	22:09	3:05
20:08	5:55	3:25
21:56	6:23	3:54
22:18	5:37	4:00
22:24	19:25	18:15
22:32	19:35	18:25
22:48	20:03	6:53
23:18	21:53	0:35
23:50	22:05	1:59
23:56	0:15	4:45
0:02	0:31	6:25
0:13	1:00	23:41
0:42	3:23	23:50
1:37	3:30	0:35
1:45	4:34	1:31
3:10	4:40	1:37
3:19	4:49	1:53
4:40	4:56	3:54
4:47	5:28	4:08
4:52	19:35	5:19
6:07	19:53	5:30
6:39	20:13	5:59
19:45	20:21	6:26
5:21	20:29	6:35
5:48	20:42	6:42
5:57	20:54	18:38
20:29	21:06	19:03
21:28	21:14	19:05
22:18	22:12	22:02
1:26	22:41	23:42
22:35	22:48	23:55
0:55	23:01	0:07
1:54	23:21	1:23
18:19	23:29	1:29
21:59	0:35	3:45
19:10	0:43	5:01
21:43	1:37	22:57
0:21	2:23	0:31
1:07	3:17	1:08
3:42	4:25	1:15
4:48	4:51	2:29
5:52	5:09	3:55
6:49	5:18	5:45
19:39	5:32	6:32
20:13	5:38	1:37
20:23	5:44	1:44
21:09	5:53	4:15
22:48	6:00	6:13
0:05	6:12	6:33
3:14	6:32	6:44
23:45	18:40	7:17
2:25	18:50	20:55
19:17	19:00	2:33
19:27	6:01	5:10
19:34	4:36	5:43
20:12	4:56	7:15
21:25	5:25	22:05
21:32	5:40	22:39
22:15	5:46	0:43
22:33	22:41	1:49
22:39	4:17	2:10
22:44	4:27	2:18
22:47	5:39	2:27
23:02	5:44	4:16
23:10	1:29	4:42
0:05	4:31	6:06
1:26	5:09	6:20
1:49	5:15	5:18
2:22	21:09	6:26
2:31	23:09	2:56
2:40	3:24	3:53
2:49	4:13	22:39
2:55	4:19	23:02
3:14	4:46	23:11
5:35	4:54	1:12
5:43	5:18	1:58
5:49	18:54	5:03
7:14	19:03	2:27
20:31	19:56	0:24
19:05	20:06	19:53
23:32	20:17	20:01
1:22	20:53	20:08
2:32	21:01	20:14
3:08	21:08	18:37
3:14	21:15	19:47
3:26	21:49	22:00
4:17	21:56	22:30
6:51	22:03	22:56
18:17	22:30	5:28
18:45	23:58	6:14
0:01	0:07	22:11
19:34	5:24	23:13
19:36	5:50	23:19
21:37	2:08	2:06
21:53	2:17	2:24
23:42	4:23	2:59
23:50	4:29	3:05
7:10	4:36	3:47
18:45	4:43	4:10
18:54	5:16	4:59
19:16	18:56	5:44
20:47	19:42	6:06
1:40	20:09	18:57
2:57	20:15	19:09
19:59	21:23	19:18
20:05	21:52	19:42
19:17	22:05	6:42
19:35	22:13	20:01
19:41	22:29	20:53
20:19	22:37	21:28
20:35	22:49	22:13
20:45	23:02	22:39
20:51	1:19	0:04
21:02	1:33	1:08
21:52	2:19	5:23
21:58	3:17	3:35
22:47	3:59	3:41
23:09	4:31	20:06
23:18	4:37	23:29
23:37	5:34	0:52
23:48	6:05	5:46
1:20	2:35	6:19
1:30	2:42	21:13
1:39	3:31	21:31
2:21	3:42	22:38
2:34	4:19	23:05
20:35	4:30	0:38
21:18	18:54	1:21
21:29	20:47	1:32
22:12	0:23	4:40
22:21	5:19	5:02
22:34	5:26	4:02
22:44	5:46	2:09
22:55	5:56	18:51
23:06	0:56	22:16
23:36	1:17	23:45
0:31	1:30	3:18
0:53	3:11	6:39
1:11	20:52	7:07
1:49	3:14	18:18
2:04	21:35	6:36
3:10	22:04	19:08
3:25	22:15	19:20
3:32	20:17	19:26
3:58	20:30	19:34
4:29	20:45	19:40
4:51	6:19	19:48
5:39	5:05	20:09
5:40	20:51	20:15
5:48	23:31	20:26
6:18	1:01	20:38
6:40	1:11	20:44
6:48	5:33	21:43
19:05	22:22	21:57
20:18	22:29	22:07
20:34	19:31	22:13
20:43	19:42	22:21
23:24	20:02	23:05
1:28	3:11	23:17
4:03	3:28	23:23
5:17	4:57	23:35
6:34	19:04	23:41
20:30	19:41	23:48
20:48	21:59	23:57
21:17	2:03	0:05
23:27	2:57	0:11
0:29	6:15	0:21
0:40	19:55	0:27
0:52	20:11	0:34
1:03	20:20	0:41
1:09	20:26	0:50
1:16	20:32	0:56
1:23	20:38	1:04
1:29	23:29	1:10
1:39	23:50	1:19
2:18	2:14	1:27
2:24	3:11	1:35
2:30	3:20	1:43
2:36	3:50	1:58
2:42	4:42	2:08
2:48	5:11	2:45
2:53	5:18	18:45
3:13	5:30	18:54
3:21	23:03	19:00
3:27	23:30	18:39
3:34	1:58	23:36
3:45	2:04	23:45
4:10	2:11	0:55
4:18	2:17	1:07
4:26	3:37	2:10
4:34	3:49	2:24
6:44	4:00	2:52
6:50	4:10	3:05
6:58	4:17	5:58
5:46	4:56	6:08
6:31	5:03	6:15
20:51	5:13	6:43
21:37	19:15	6:49
22:52	19:22	22:01
2:15	21:09	22:52
0:41	21:40	20:24
19:46	22:00	18:42
2:42	22:37	18:50
4:57	23:00	19:02
19:59	1:40	19:11
21:13	3:13	20:07
21:49	3:56	20:15
21:57	4:04	19:08
22:14	4:47	1:54
22:51	18:44	2:54
23:27	18:56	3:46
0:01	20:27	4:16
2:55	23:51	20:12
6:46	3:48	20:24
20:43	22:25	20:35
19:44	22:36	20:50
23:26	2:43	21:02
0:13	4:37	21:27
6:50	4:43	21:34
1:09	5:03	21:42
1:24	5:34	22:44
2:06	19:32	22:52
4:53	19:19	0:21
5:07	19:49	0:43
6:13	21:12	1:07
6:28	23:15	3:17
6:35	1:49	18:18
6:43	3:56	5:07
6:55	4:05	5:13
21:18	4:29	6:27
20:55	4:37	6:36
21:53	4:46	6:51
23:49	4:55	23:35
3:42	5:01	4:03
4:03	5:25	5:20
4:55	6:07	19:02
5:04	4:34	21:03
5:10	4:44	21:16
19:19	20:36	22:59
21:07	21:23	23:20
21:24	21:45	18:40
22:30	21:53	21:01
23:53	22:30	1:28
5:44	22:53	3:06
6:17	5:08	5:04
19:04	5:34	22:02
20:36	6:02	3:53
0:14	22:27	4:21
7:18	22:36	2:44
22:46	22:46	22:16
23:27	0:08	22:49
2:30	22:54	23:26
3:05	19:17	23:32
3:54	19:27	18:50
7:20	22:45	20:02
1:32	22:59	21:02
21:15	20:46	21:11
23:12	0:52	0:52
23:47	3:23	2:03
5:41	3:48	2:16
19:08	4:39	2:23
19:17	4:50	2:54
19:57	5:08	4:33
20:03	5:55	5:13
20:19	6:13	5:23
23:03	6:16	20:14
18:53	19:25	6:10
19:00	20:37	20:07
19:06	21:04	20:15
19:12	21:58	20:47
19:18	4:32	22:45
19:45	4:50	23:18
20:13	5:12	1:49
20:19	19:09	2:21
20:25	19:21	2:28
20:42	21:34	2:42
20:53	21:42	4:16
20:59	21:50	4:30
21:06	21:57	5:07
21:18	22:08	5:28
21:24	23:30	1:36
21:30	23:51	1:42
21:43	0:53	20:35
21:49	1:22	21:49
21:57	1:34	23:05
22:09	1:40	23:17
22:17	2:11	23:24
22:35	2:17	0:44
22:42	2:23	0:51
22:56	2:33	1:33
5:55	2:39	2:03
7:31	2:46	2:47
19:03	3:03	3:18
19:41	3:10	20:49
19:48	3:19	21:12
21:40	3:30	21:49
21:59	3:37	22:50
23:52	3:52	19:00
0:30	4:03	19:09
0:36	4:16	19:31
1:10	18:48	19:38
2:03	4:28	19:55
3:23	4:34	6:03
5:36	4:50	6:11
7:14	5:06	23:16
1:24	5:20	23:40
1:48	5:38	0:33
7:03	6:01	1:09
22:50	6:18	2:28
23:00	21:50	3:32
0:38	23:35	4:27
1:23	23:44	18:34
2:13	19:25	18:40
3:21	19:36	19:03
4:38	19:58	20:15
4:44	21:17	3:23
3:39	21:28	3:41
5:11	21:34	5:02
6:19	1:13	5:13
0:00	1:22	2:40
20:02	1:33	23:30
20:30	3:08	2:02
22:12	3:53	2:44
23:57	3:59	0:13
0:05	4:31	0:19
0:41	4:39	0:25
0:49	4:46	0:32
1:17	5:21	0:45
1:27	5:29	1:56
2:08	5:44	19:09
19:37	5:52	19:42
18:45	5:58	20:09
19:11	6:04	20:42
23:00	6:10	21:17
23:08	6:20	21:57
23:16	21:54	2:07
23:35	22:45	2:13
0:15	23:49	2:28
0:50	19:05	3:53
1:04	19:25	18:45
1:30	19:35	18:58
1:36	19:44	18:51
1:43	19:56	20:33
1:53	20:03	20:42
2:14	21:31	21:27
2:41	2:01	21:38
3:28	2:21	21:47
3:50	4:39	22:48
4:24	5:21	22:56
5:59	5:54	23:15
6:17	6:19	23:25
21:14	20:05	23:31
21:24	21:01	23:53
21:32	22:22	0:31
22:01	22:31	0:38
22:37	0:00	0:54
22:44	2:13	1:23
22:50	2:20	1:40
20:48	2:41	3:53
18:42	2:51	5:12
18:50	4:10	23:36
19:02	4:28	0:08
19:14	5:44	5:52
19:20	20:34	19:45
19:27	0:41	19:51
20:03	4:56	19:56
20:11	5:54	18:34
21:50	6:07	18:51
0:49	18:51	0:09
22:54	22:04	21:11
19:45	0:31	22:00
20:54	0:58	22:10
21:00	4:21	23:16
6:34	4:32	23:24
6:40	5:15	23:46
6:48	5:53	1:24
20:18	2:15	1:44
21:37	3:52	1:51
22:58	3:59	3:18
23:24	4:37	3:25
18:53	5:59	3:31
4:52	4:04	5:11
5:14	4:43	18:12
7:36	3:14	19:30
22:10	3:32	22:22
23:20	5:52	22:30
4:58	23:43	22:36
1:05	23:49	20:38
19:14	0:12	20:45
21:07	1:41	20:52
23:39	1:49	21:09
0:22	3:04	21:21
0:54	6:35	22:35
1:52	22:55	23:15
2:16	23:06	23:27
4:25	23:16	1:10
6:17	23:31	1:18
23:19	0:10	1:31
23:25	0:41	2:09
23:51	1:47	2:33
0:00	4:13	18:39
1:17	5:42	18:56
4:00	5:48	19:07
19:34	5:54	1:57
19:40	23:12	2:34
19:46	23:29	2:51
20:30	23:43	4:01
20:36	23:59	4:40
22:03	0:21	6:14
22:09	1:20	2:22
22:16	1:30	3:25
22:24	2:50	1:12
22:32	2:56	1:18
22:38	3:03	23:47
22:46	3:09	19:28
1:37	3:15	20:05
1:59	3:30	20:30
3:33	3:52	20:57
6:35	4:20	21:43
6:41	4:52	21:50
19:37	5:37	22:02
19:49	5:46	19:23
19:55	6:01	21:21
20:01	6:07	23:59
20:14	6:13	1:42
20:32	6:35	18:34
20:44	6:42	3:39
20:51	6:56	19:55
21:01	7:03	18:33
21:09	18:26	18:39
21:15	18:33	23:15
21:21	18:42	6:16
21:28	18:50	19:07
21:38	19:19	2:06
21:45	19:27	4:57
21:52	20:09	5:18
22:02	23:11	6:05
22:10	23:17	6:21
22:18	23:35	18:46
22:39	23:41	19:00
5:28	23:47	19:03
18:19	0:03	22:36
18:33	0:39	22:46
18:41	1:58	6:15
18:50	4:13	19:56
18:56	22:11	22:04
19:06	22:18	0:11
19:16	22:25	2:05
19:22	22:31	21:59
19:29	22:37	3:10
19:48	22:43	4:59
19:51	18:40	5:59
18:20	20:03	6:15
18:31	20:12	18:44
18:46	23:27	18:50
19:07	0:13	18:56
19:13	1:50	19:19
19:30	6:25	19:38
18:02	19:31	20:06
19:16	19:39	20:12
19:38	19:46	20:18
20:12	20:18	20:30
20:18	21:14	20:36
20:24	21:21	20:43
20:30	21:34	21:02
20:50	21:43	21:50
21:21	22:40	21:56
21:29	22:49	22:02
21:36	23:03	22:23
21:43	23:20	22:40
21:52	23:54	22:46
22:03	20:40	22:52
23:37	20:49	23:00
23:50	19:15	23:06
0:33	19:26	23:12
0:49	4:08	23:21
1:17	21:25	0:31
19:38	19:34	0:39
19:58	20:45	0:50
20:06	21:54	1:18
20:21	22:02	1:26
20:53	22:18	1:37
21:04	0:13	2:17
21:18	0:57	2:47
22:11	1:23	3:26
22:28	5:01	3:35
22:34	5:13	3:56
22:50	5:56	4:21
23:02	6:04	4:34
23:45	18:31	4:57
18:54	18:38	5:03
19:07	19:11	5:04
19:15	19:21	5:22
7:02	19:51	5:59
22:38	19:58	18:25
18:43	20:33	18:31
18:50	20:39	18:38
19:10	21:45	6:27
19:23	22:08	6:33
19:29	22:31	18:19
19:45	0:19	22:54
19:53	1:29	1:56
20:00	21:23	21:26
20:07	21:29	21:32
20:13	0:01	21:38
20:24	2:55	2:39
20:31	4:14	4:19
20:37	23:44	6:18
18:16	0:01	21:37
18:24	19:19	23:25
2:27	19:26	23:39
2:38	19:37	23:55
2:52	19:47	0:48
3:08	19:55	0:55
3:38	20:20	3:14
3:58	20:34	3:27
4:04	20:47	4:46
4:32	20:55	5:07
5:54	21:12	6:45
6:39	21:39	19:38
23:19	22:01	19:54
23:27	22:12	20:07
23:39	22:54	20:32
0:00	23:03	21:22
0:12	18:45	1:17
2:27	18:51	1:38
2:37	3:55	2:06
4:25	5:58	2:24
5:47	21:51	19:09
6:09	22:34	19:15
6:18	22:56	19:21
6:24	1:48	19:27
6:30	2:27	19:53
6:39	4:03	20:13
6:49	6:21	20:53
19:17	19:06	21:01
19:33	19:12	21:07
19:47	20:57	21:20
20:07	21:04	21:46
20:17	22:33	21:54
20:24	22:21	22:03
20:32	18:59	22:10
20:56	19:50	22:17
21:02	19:57	22:27
21:14	20:05	22:34
21:50	20:11	22:40
22:03	20:20	22:46
22:21	20:29	22:53
22:30	20:39	22:59
22:42	20:47	23:05
23:10	21:16	23:16
0:31	21:28	23:22
0:43	2:05	23:28
5:31	2:21	23:34
19:37	3:00	23:43
20:18	3:07	23:49
22:09	3:26	0:45
22:21	3:34	0:52
22:34	3:45	1:02
19:13	4:12	1:25
19:29	4:24	1:31
20:21	5:14	3:22
20:27	5:23	3:34
21:36	0:02	4:03
21:42	0:14	4:54
21:48	0:22	5:08
22:07	0:31	6:09
22:13	0:46	6:40
22:24	0:52	18:50
22:31	1:04	19:02
22:37	1:12	19:14
22:46	1:18	19:23
23:02	1:24	19:29
23:10	6:22	19:35
23:16	0:16	19:42
23:21	0:22	19:56
23:27	0:28	20:02
23:48	0:42	20:13
23:56	0:59	20:20
0:33	1:29	20:33
3:55	2:45	20:41
4:02	2:52	20:50
5:29	2:59	20:57
5:39	3:10	21:04
6:33	3:32	21:11
6:39	3:46	21:27
19:28	3:53	21:33
19:35	4:05	21:40
19:42	4:19	21:49
19:49	4:28	22:09
20:15	4:34	22:25
20:24	4:56	23:02
20:30	6:00	23:56
20:45	6:11	0:07
20:51	18:35	0:18
21:00	19:15	6:04
21:08	19:21	18:32
21:16	19:57	18:44
21:28	21:58	18:21
21:35	21:12	6:32
21:41	22:49	19:12
21:51	3:05	19:20
21:57	5:06	19:27
22:03	6:07	20:24
22:11	0:59	21:55
22:18	22:39	22:04
22:25	22:45	0:50
22:55	18:43	1:13
23:02	18:49	1:21
23:24	18:58	19:04
23:34	20:24	22:50
23:45	21:02	2:21
23:53	23:31	2:31
0:06	18:32	2:53
1:10	19:15	21:46
18:13	19:21	21:58
18:22	19:28	19:40
18:28	19:39	2:44
18:43	20:21	20:20
18:52	20:52	20:45
19:00	21:11	21:54
19:06	22:19	22:08
23:33	23:33	23:38
23:41	23:53	23:49
19:05	18:49	23:54
19:33	18:56	0:12
19:49	19:03	0:21
20:34	2:10	0:58
20:44	3:19	1:09
21:42	4:51	1:15
22:50	19:36	1:22
2:55	18:35	1:29
3:35	19:02	2:00
3:46	18:28	2:34
23:42	19:42	2:40
0:12	19:55	3:07
0:18	19:38	3:16
20:12	19:46	3:23
20:27	21:28	4:06
21:19	2:38	5:12
21:26	2:51	18:53
21:35	22:04	19:01
22:09	19:22	19:07
22:29	19:53	19:14
22:48	19:11	20:03
23:01	19:19	20:09
23:09	19:48	20:29
2:18	20:56	22:27
3:39	22:05	22:36
19:00	23:15	22:53
6:01	23:29	23:01
6:39	23:40	23:20
21:43	19:43	4:00
22:30	21:42	5:38
22:51	22:50	0:39
23:07	22:59	18:24
23:28	23:14	18:32
23:38	23:24	18:47
23:45	3:52	18:53
0:20	4:27	19:00
0:49	5:28	19:06
1:52	18:27	19:15
3:24	18:43	19:21
3:50	18:52	19:39
4:11	19:00	19:46
4:42	19:06	20:00
5:26	19:19	20:13
6:30	19:23	20:33
6:39	19:31	20:35
6:47	20:09	22:07
19:34	20:16	23:18
19:42	20:27	23:31
19:58	20:32	23:44
20:08	20:52	4:01
20:14	21:19	6:11
20:22	21:26	6:25
20:42	23:06	18:16
20:54	23:55	18:25
21:11	0:40	18:32
21:17	1:00	18:41
21:23	2:20	20:24
21:41	5:33	20:32
21:48	5:48	21:15
21:55	19:57	21:47
22:02	21:19	21:55
22:09	21:52	22:05
22:26	22:12	22:19
23:12	23:02	22:29
23:18	2:21	22:35
23:28	5:14	22:43
23:40	19:08	22:53
23:48	19:20	23:01
23:56	19:35	0:26
0:10	20:39	0:47
18:24	20:48	3:13
18:41	22:13	6:29
18:57	22:24	6:35
19:25	22:41	18:53
18:41	22:49	0:04
18:47	0:36	5:15
19:19	0:58	6:28
20:12	1:36	23:55
21:00	2:30	0:02
21:48	2:57	23:24
23:14	3:39	23:32
0:52	4:33	23:45
1:19	6:05	1:29
2:01	18:59	1:35
2:16	0:42	3:52
2:46	2:33	4:05
3:02	3:02	6:37
4:52	4:05	18:40
6:49	23:08	19:14
19:12	23:15	19:23
19:37	23:25	1:33
19:52	23:32	1:44
20:12	23:53	2:07
20:18	0:45	2:23
20:25	1:47	2:49
20:32	2:00	3:22
20:54	2:21	3:30
21:05	3:42	3:42
21:14	4:12	4:35
21:24	20:24	4:56
21:30	23:29	5:34
21:36	1:38	6:12
21:46	19:37	18:23
21:52	19:44	18:31
22:02	22:00	18:37
22:12	23:19	21:12
22:19	23:35	21:25
22:30	23:52	21:51
22:36	21:42	22:17
22:44	21:52	23:39
22:50	21:58	23:46
23:00	22:25	7:07
23:06	21:57	19:22
23:12	20:12	19:35
18:53	20:55	20:09
19:02	22:38	20:35
18:15	22:53	20:48
18:21	23:01	21:07
18:27	1:55	21:13
18:33	2:19	21:37
21:01	2:31	21:43
21:10	2:55	22:05
19:03	4:13	22:28
18:38	4:31	22:34
18:53	4:37	0:20
19:13	5:03	1:06
19:23	5:09	1:12
19:40	5:17	2:44
19:52	5:23	3:08
19:58	5:30	19:54
20:10	5:51	20:02
20:16	6:06	21:12
20:28	6:14	1:16
20:38	6:51	1:36
20:45	20:28	3:11
20:52	20:34	3:31
21:00	20:40	22:45
21:06	20:52	0:28
21:12	20:58	3:33
21:29	21:06	18:34
21:37	21:46	4:01
21:49	23:41	18:15
22:02	23:58	18:24
22:53	0:04	18:30
23:01	0:11	20:44
23:07	0:17	21:37
23:13	0:29	21:45
23:30	0:37	22:54
23:36	1:01	0:14
23:43	1:18	19:50
23:51	1:34	20:21
0:05	1:51	20:27
0:20	1:57	20:33
0:27	4:22	20:44
0:41	5:01	20:50
0:47	20:19	21:05
0:54	20:33	21:18
1:31	20:39	21:26
1:46	20:45	21:32
2:02	21:22	21:47
2:09	21:28	22:19
2:37	21:39	22:25
2:43	1:57	22:35
3:56	2:05	22:41
4:55	3:41	22:47
5:02	4:02	22:59
5:08	20:05	23:37
5:31	23:25	23:45
5:43	0:22	0:29
6:04	6:44	0:34
6:46	1:49	2:15
18:11	2:30	2:29
7:11	19:57	18:27
23:05	20:09	18:34
23:17	2:25	19:02
23:32	22:16	3:55
23:38	23:16	5:15
23:44	1:06	6:28
23:50	3:17
23:56	5:07
0:11	20:08
0:30	23:10
0:38	2:16
1:42	19:23
2:11	21:05
4:37	19:50
7:11	20:18
19:09	0:17
0:34	1:19
1:56	1:31
19:39	6:38
19:44	18:56
2:19	19:10
4:15	19:42
21:53	21:02
22:20	21:16
18:37	21:44
23:45	21:50
7:18	21:57
1:53	22:09
4:21	23:35
19:15	23:42
19:22	0:26
19:31	0:32
18:47	0:56
17:54	1:31
18:06	5:16
18:14	5:26
18:25	5:39
19:01	22:23
19:12	22:30
19:18	1:51
20:01	2:21
20:16	3:33
21:02	23:56
21:08	0:02
21:18	0:11
21:28	0:53
21:58	18:34
22:47	18:43
23:13	18:58
23:19	19:09
23:34	19:35
23:50	19:51
23:57	20:09
0:04	21:13
0:16	21:22
0:26	21:29
0:45	21:50
0:59	1:09
1:05	1:16
1:16	2:03
1:27	2:15
1:37	2:21
1:48	2:33
2:54	2:40
3:05	2:51
3:11	3:14
3:26	3:34
4:21	3:48
4:42	20:21
4:48	20:41
5:58	21:03
6:05	1:20
6:44	1:49
6:58	1:56
23:16	2:02
22:20	4:59
19:08	6:26
19:28	19:48
19:39	19:53
19:45	20:00
20:42	19:09
21:16	19:30
21:34	19:50
22:46	19:57
22:51	19:01
22:57	19:33
18:49	20:37
18:58	20:41
18:36	21:36
18:43	0:56
18:32	20:48
18:58	22:46
18:58	20:41
20:40	22:13
21:50	0:25
21:58	0:33
22:10	1:39
22:49	1:56
23:00	2:02
23:32	2:20
0:17	2:53
3:49	4:17
3:51	5:16
6:28	5:31
19:56	6:43
18:44	18:47
19:17	20:36
19:25	21:50
19:36	23:29
19:57	23:42
20:07	19:26
20:49	22:06
21:12	22:45
21:37	22:59
22:14	1:23
22:38	2:04
23:17	2:56
0:58	4:19
4:31	19:34
4:41	20:18
5:28	20:45
6:14	22:36
18:56	1:42
19:05	4:05
19:13	22:40
19:14	0:12
19:19	0:51
19:26	1:02
19:40	2:01
19:47	2:18
19:56	3:41
20:03	3:58
20:09	4:05
20:16	4:11
20:29	22:48
20:39	2:16
21:07	3:40
21:14	18:53
21:21	19:35
21:38	19:52
21:44	20:34
21:51	21:12
21:58	21:22
22:04	21:31
22:11	23:07
22:20	23:13
22:27	23:24
22:34	23:31
22:40	23:39
22:46	23:50
22:54	0:12
23:02	0:43
23:09	0:54
23:15	1:07
23:21	1:55
23:29	2:12
23:43	2:18
23:53	2:25
23:59	3:38
0:07	3:49
0:14	3:58
0:20	4:33
0:28	5:27
0:36	5:38
0:45	23:34
0:51	3:09
0:57	3:36
1:04	4:06
1:12	4:23
1:20	5:51
1:26	20:54
1:32	22:31
1:46	23:07
1:59	1:38
2:05	1:51
2:12	1:58
2:18	3:12
2:19	19:03
2:26	19:10
2:40	19:17
2:46	19:24
2:53	19:32
3:10	4:52
3:34	18:34
3:41	18:44
3:47	18:52
3:56	6:49
4:12	18:27
4:18	18:50
4:32	18:38
4:38	18:56
4:48	21:01
5:08	21:57
5:16	22:03
5:34	0:12
5:40	0:55
5:48	2:32
6:10	3:06
18:24	4:02
18:30	4:11
18:36	4:17
18:42	4:42
6:19	5:16
6:25	19:06
6:37	19:13
6:46	19:19
7:01	22:54
18:49	23:01
19:16	23:07
19:24	4:24
19:35	5:13
19:44
20:14
20:22
20:29
20:47
21:09
22:17
22:54
0:29
18:46
18:58
19:11
19:17
19:29
19:45
19:51
20:13
20:48
20:57
21:10
21:16
21:26
21:36
22:08
22:17
0:00
0:30
0:46
1:22
2:22
2:28
3:39
5:57
19:38
20:01
20:16
20:32
20:47
21:08
21:19
21:30
21:38
21:56
22:33
23:00
23:12
23:14
23:19
0:48
1:01
1:51
2:05
2:12
2:19
2:26
2:47
3:14
3:29
4:16
4:41
5:39
5:46
6:16
6:26
19:02
19:13
19:22
19:31
20:43
21:19
21:34
23:05
23:24
0:30
0:43
1:37
2:09
2:23
18:26
18:40
22:22
20:14
21:06
21:37
22:28
22:37
22:51
22:57
23:04
23:10
23:16
23:21
23:34
23:43
23:49
23:55
0:03
0:18
0:35
0:54
1:09
1:16
1:30
1:36
2:34
4:28
5:31
5:42
5:54
6:56
18:17
18:29
18:40
18:48
19:04
19:10
19:17
19:27
19:35
19:41
19:50
20:07
7:06
7:14
7:34
20:23
20:29
20:36
20:38
20:43
20:52
21:01
21:08
21:18
21:24
21:32
21:48
22:10
22:17
22:52
23:19
23:42
23:55
0:16
18:53
19:07
19:13
6:42
6:52
19:12
19:20
19:27
19:40
20:03
20:54
21:56
0:02
18:09
18:28
19:01
22:50
23:19
20:36
20:42
21:26
22:02
22:34
22:54
23:12
23:44
0:10
0:24
0:37
0:45
1:34
1:57
2:03
2:10
2:18
2:36
2:42
3:07
4:11
4:47
5:46
5:55
6:14
6:30
6:36
21:40
21:49
23:27
0:05
0:34
0:41
1:44
2:29
3:05
3:16
19:39
20:10
20:44
21:31
21:44
18:47
19:02
19:08
19:16
19:28
19:40
20:01
20:21
20:29
20:40
20:49
20:56
21:02
21:12
21:21
21:28
21:39
21:59
22:07
22:24
22:52
22:59
23:06
23:34
0:04
0:12
0:22
1:45
2:21
2:45
3:01
4:20
4:30
4:57
5:45
6:19
6:27
7:25
23:54
0:54
19:01
19:11
19:26
19:34
19:53
20:09
20:20
21:17
21:25
21:43
23:16
23:22
23:39
23:51
0:48
1:00
1:10
1:22
2:31
2:37
2:55
3:02
3:29
3:47
5:28
18:51
6:35
0:11
0:25
0:31
0:44
18:24
18:49
19:14
20:03
20:19
20:31
22:27
22:41
22:53
23:05
23:11
23:20
23:32
23:40
1:29
2:49
3:43
4:19
5:03
5:27
5:43
6:53
6:59
7:27
0:21
18:24
18:32
18:47
18:53
19:01
19:14
19:20
19:41
19:47
20:02
20:16
20:26
20:38
20:45
21:13
21:23
21:33
21:51
22:17
22:29
22:45
22:55
23:04
23:18
23:28
23:34
2:00
2:42
2:48
2:58
3:19
19:55
20:45
20:58
21:24
21:33
21:50
22:05
22:19
22:55
23:03
23:17
23:54
4:04
6:18
19:25
19:32
19:47
20:00
20:09
18:38
23:30
23:59
0:05
0:39
20:39
21:36
23:02
23:14
1:01
1:07
1:22
2:37
2:48
3:22
3:51
3:59
5:41
5:50
5:58
6:05
6:11
7:02
23:01
0:16
19:03
19:13
19:40
20:13
18:57
19:06
19:39
19:54
20:05
20:11
20:20
20:35
20:45
20:52
21:00
21:06
21:15
21:21
21:27
21:35
21:41
21:49
21:55
22:11
22:18
22:25
22:36
22:44
22:56
23:03
23:09
23:20
23:29
23:38
23:46
23:55
0:01
0:15
0:33
0:41
0:51
0:57
1:03
1:09
1:28
1:39
1:47
2:19
2:51
3:34
3:42
3:59
4:35
4:41
4:58
5:54
6:03
6:28
18:41
7:17
18:23
18:31
18:37
18:43
18:52
19:41
20:05
20:35
21:09
21:24
21:42
21:51
22:46
23:26
23:37
23:52
0:19
0:25
1:26
1:57
2:22
2:34
2:40
3:16
3:25
4:38
5:06
6:42
0:12
19:50
20:05
20:41
21:07
21:13
21:20
21:27
21:33
21:39
21:46
22:00
22:10
22:28
22:34
23:19
0:12
0:28
1:01
1:12
1:23
2:41
4:08
18:54
19:12
19:19
6:06
18:49
20:02
20:09
20:17
20:37
20:58
22:27
23:00
23:07
23:31
23:44
0:49
1:04
1:19
1:32
1:39
3:11
3:38
4:19
17:58
19:59
20:40
20:48
21:18
21:26
21:37
21:44
21:53
22:37
22:45
23:02
23:18
23:25
0:21
0:48
1:02
1:15
1:26
1:37
2:13
2:27
3:21
3:35
4:31
4:39
4:44
20:12
20:19
20:45
21:49
22:47
23:13
23:19
23:39
0:10
0:28
0:50
0:59
1:10
1:12
1:46
2:25
18:17
18:23
18:29
18:46
18:53
19:03
3:21
3:48
4:44
5:18
23:01
23:42
1:32
2:41
18:50
19:03
19:11
19:40
20:22
21:04
6:14
18:46
19:06
20:55
21:04
22:00
1:56
5:12
22:41
22:47
22:54
23:24
23:30
23:40
23:47
23:53
0:00
0:08
0:20
0:26
0:43
0:51
0:59
1:11
1:19
1:29
1:35
1:47
2:20
2:27
2:35
2:41
3:03
3:47
18:20
18:32
18:41
18:47
18:56
19:02
19:08
19:16
19:41
19:48
19:57
20:06
20:23
20:30
20:39
21:02
21:08
21:15
21:24
21:44
21:50
21:57
22:10
22:17
22:25
22:35
4:36
4:49
5:31
7:05

## Sheet: Jan21
AX	RR
22:46	22:30
23:41	23:24
23:52	0:21
0:10	2:09
1:17	2:16
1:44	3:54
2:01	4:22
2:32	23:29
2:54	1:08
3:01	3:47
3:15	1:14
3:40	3:29
3:51	0:22
3:58	4:47
4:53	2:50
5:24	5:01
23:06	5:12
23:30	4:54
23:37	1:10
23:59	1:39
0:05	1:49
0:12	3:34
0:21	3:40
0:31	1:49
1:01	1:55
1:14	2:08
2:06	4:48
2:36	22:51
2:46	5:54
3:19	23:42
3:47	2:15
4:00	3:41
4:06	4:31
4:13	4:40
4:32	4:49
4:40	5:08
4:47	6:10
5:13	21:58
5:19	22:06
22:26	22:28
22:42	5:40
23:41	2:36
23:51	2:55
0:06	3:24
0:16	4:42
0:30	4:55
0:38	22:33
0:42	22:40
1:06	22:59
1:18	23:48
1:31	0:20
1:44	0:35
2:17	1:01
2:31	1:34
2:37	2:26
3:30	2:30
3:53	2:59
4:06	3:21
4:11	4:45
4:18	5:00
5:08	5:36
22:17	5:50
22:26	0:58
22:33	1:04
22:40	5:11
22:52	5:27
23:03	6:01
23:09	22:22
23:15	23:04
23:34	22:55
23:40	23:26
23:46	23:34
23:55	23:40
0:22	0:27
0:36	0:38
1:05	1:07
1:23	3:13
1:30	3:43
2:07	5:13
2:31	0:31
2:38	1:07
2:46	2:21
3:08	2:44
3:15	2:50
3:32	3:13
3:39	4:04
4:02	4:18
4:20	0:32
4:53	4:09
4:59	23:55
5:11	0:30
5:19	1:51
5:28	1:57
5:35	2:37
22:54	2:42
2:21	2:52
0:19	2:58
0:49	3:11
2:11	3:57
3:26	4:48
3:36	22:48
23:09	22:57
1:08	23:03
5:12	23:37
22:32	23:47
23:27	23:52
0:22	1:29
2:47	2:53
3:08	3:02
3:14	0:50
4:40	1:13
4:46	3:54
22:38	4:07
22:44	4:22
23:01	4:52
23:22	22:37
23:29	22:17
23:39	22:25
23:57	23:52
0:32	0:20
0:44	2:42
0:50	2:57
1:28	3:43
2:03	3:53
2:25	4:21
2:43	5:16
2:59	22:07
3:05	2:21
3:19	3:06
3:58	3:12
4:12	3:37
4:47	3:43
23:37	4:31
23:59	4:36
0:22	22:40
0:36	22:46
0:42	22:59
1:10	23:06
1:31	23:14
1:46	23:30
3:29	23:36
3:39	23:44
21:44	0:26
21:58	1:42
22:06	1:51
22:20	3:38
22:33	3:40
22:49	3:47
23:20	4:10
4:09	4:20
4:33	5:37
4:40	5:47
5:03	1:21
5:12	1:43
6:11	2:50
22:05	3:07
22:12	0:37
22:18	0:43
22:26	0:55
22:38	1:04
22:45	4:09
23:22	4:17
23:32	4:27
23:56	4:34
0:14	4:42
0:45	22:19
0:55	22:34
1:58	23:04
2:11	22:21
2:23	22:34
3:17	0:19
3:28	2:09
4:00	2:22
4:14	3:28
5:25	4:08
5:33	4:17
5:45	5:02
22:16	5:08
22:21	1:26
22:27	1:35
22:40	23:47
23:08	2:56
23:22	4:16
23:30	4:26
23:54	4:59
0:08	5:05
0:20	3:34
0:34	3:51
1:11	4:03
1:19	4:51
1:46	4:57
2:21	5:10
2:28	0:42
2:49	2:10
3:00	2:16
3:06	2:23
3:25	2:51
4:11	3:56
4:46	4:27
4:56	5:28
5:16	2:31
23:58	3:06
0:20	4:27
0:40	22:15
1:34	22:27
2:03	5:28
2:10	22:14
2:18	0:33
3:09	1:13
3:15	1:23
3:49	1:32
3:55	2:43
4:02	3:22
4:20	3:55
4:32	4:50
5:00	2:41
5:08	4:23
5:14	5:24
5:21	23:13
5:58	2:42
2:51	2:52
21:55	4:01
22:04	4:21
22:25	4:41
22:32	4:52
22:54	22:27
23:09	22:33
23:18	22:39
23:30	23:15
0:31	23:21
0:40	23:57
0:46	0:45
1:17	0:57
1:25	1:51
1:31	3:13
1:57	3:28
2:03	4:03
2:10	4:18
2:17	4:26
2:25	4:33
2:39	4:50
2:42	4:56
3:19	22:18
3:37	22:24
3:45	22:39
4:09	23:08
4:47	0:49
4:54	1:35
23:53	1:51
0:09	2:20
0:17	4:11
0:23	4:17
0:38	4:32
2:14	4:39
2:23	4:43
4:33	5:09
5:44	3:44
22:22	23:23
22:32	0:33
22:42	23:51
23:00	2:25
23:19	22:41
23:36	0:16
22:55	0:28
23:22	2:21
23:40	4:21
23:46	4:53
23:52
0:12
0:38
1:08
2:13
2:42
3:18
4:28
4:47
5:09
21:57
0:25
2:00
22:42
22:55
23:01
23:46
23:59
0:48
1:36
3:24
22:30
23:13
23:27
1:10
1:17
1:24
1:37
1:45
2:26
2:37
3:04
3:11
3:17
3:23
4:12
4:20
4:37
4:44
4:50
4:59
23:29
0:28
0:40
1:58
2:58
3:07
3:44
4:48
5:04
22:05
22:40
5:34
23:05
4:45
23:39
0:58
1:11
2:13
2:21
2:47
3:06
3:43
22:39
22:57
23:22
4:49
22:17
23:17
23:32
0:00
0:36
1:33
3:13
3:28
3:34
21:45
22:00
0:30
1:19
4:05
4:23
22:08
5:17
5:38
5:44
0:07
0:45
1:45
2:29
2:42
2:57
3:27
4:06
4:32
4:39
21:35
21:52
22:17
5:06
22:10
22:26
22:57
23:04
23:10
23:18
23:25
23:45
0:00
0:06
0:19
0:28
0:39
0:49
1:17
1:29
1:34
1:40
2:03
3:43
4:07
4:19
5:17
22:30
23:00
23:09
23:48
0:11
0:39
1:23
2:13
2:22
2:38
3:14
3:22
4:33
4:44
5:06
5:25
21:59
22:08
22:44
23:11
23:27
0:48
0:55
1:35
2:27
2:32
4:30
4:51
5:02
5:14
5:28
22:27
22:33
0:54
1:51
1:52
2:16
4:23
4:51
4:58
5:09
5:15
5:28
5:57
0:35
22:17
3:33
4:03
4:44
2:28
4:54
22:17
0:03
0:34
2:11
4:47
22:43
0:51
2:21
2:10
2:43
1:26
1:31
1:54
2:09
3:02
3:09
3:39
3:53
4:06
4:36
4:53
5:12
22:40
5:34
5:42
22:48
22:56
23:02
23:14
23:26
23:34
0:03
1:16
1:43
1:59
2:13
22:03
22:15
22:32
22:41
2:24
2:43
2:49
3:41
3:47
4:08
4:16
4:25
4:31
4:38
4:44
5:26
5:36
22:16
22:36
22:42
23:15
23:41
23:49
23:53
0:13
0:26
1:18
2:32
2:40
2:50
2:58
3:06
3:15
3:45
3:53
4:06
5:08
23:19
4:06
5:40
2:47
2:59
22:18
23:10
23:32
23:41
2:07
3:07
4:51
5:45
22:37
0:16
0:54
1:45
4:04
4:18
5:26
6:09
23:04
0:36
1:06
4:52
3:56
0:46
4:39
0:00
2:34
2:40
0:58
1:06
3:55
4:08
5:18
5:26
23:00
2:26
2:34
4:58
1:44
1:51
1:59
2:49
3:09
4:19
5:32
4:09
1:30
3:09
22:50
0:30
0:36
1:23
2:20
4:42
5:09
23:46
0:58
2:06
2:23
3:28
4:50
22:22
0:25
0:40
0:46
2:45
3:27
3:59
5:11
3:06
22:45
2:07
0:24
0:43
0:54
1:39
3:07
3:31
5:09
0:03
0:34
1:51
3:51
4:05
22:58
23:05
23:21
2:31
21:53
23:23
1:34
2:37
3:57
1:28
22:47
3:53
4:46
1:40
1:46
3:19
3:32
0:19
4:14
5:19
5:20
5:26
0:57
4:45
5:00
