# Supplementary material for: Activity patterns and interactions of rodents in an assemblage composed by native species and the introduced black rat: implications for pathogen transmission
Source: BMC Zool. 2022 Aug 26;7:48. doi: 10.1186/s40850-022-00152-7 (PMC9412813; doi:10.1186/s40850-022-00152-7)
Supplement: Supplementary file 2 — Additional file 2. [file 40850_2022_152_MOESM2_ESM.xlsx]

## Sheet: Hoja1
Species 1	Species 2	Behaviour	Number of interactions
RR	AX	Aggressive	15
RR	AX	Neutral	1
RR	AX	Agonistic	0
RR	AX	Agonistic (Boths)	1
RR	AX	Sociopositive	0
RR	OL	Aggressive	6
RR	OL	Neutral	1
RR	OL	Agonistic	1
RR	OL	Agonistic (Boths)	2
RR	OL	Sociopositive	0
RR	RR	Aggressive	10
RR	RR	Neutral	21
RR	RR	Agonistic	3
RR	RR	Sociopositive	8
AX	AX	Aggressive	36
AX	AX	Neutral	22
AX	AX	Agonistic	64
AX	AX	Sociopositive	2
AX	OL	Aggressive	10
AX	OL	Neutral	6
AX	OL	Agonistic	30
AX	OL	Agonistic (Boths)	27
AX	OL	Sociopositive	0
AX	RR	Aggressive	1
AX	RR	Neutral	0
AX	RR	Agonistic	5
AX	RR	Agonistic (Boths)	1
AX	RR	Sociopositive	0
OL	AX	Aggressive	7
OL	AX	Neutral	6
OL	AX	Agonistic	49
OL	AX	Agonistic (Boths)	16
OL	AX	Sociopositive	0
OL	OL	Aggressive	6
OL	OL	Neutral	6
OL	OL	Agonistic	41
OL	OL	Sociopositive	0
OL	RR	Aggressive	0
OL	RR	Neutral	0
OL	RR	Agonistic	0
OL	RR	Agonistic (Boths)	0
OL	RR	Sociopositive	0
